# Supplementary material for: In Cervical Myelopathy: Clinical Effect of the Posterior Myelon Shifting After Dorsal Decompression and Instrumentation
Source: J Clin Med. 2025 Jun 17;14(12):4319. doi: 10.3390/jcm14124319 (PMC12194487; doi:10.3390/jcm14124319)
Supplement: Supplementary file 1 [file jcm-14-04319-s001.zip]

Archive with 1 entries (1 files):
- jcm-3675197-supplementary.xlsx
