# Supplementary material for: In Cervical Myelopathy: Clinical Effect of the Posterior Myelon Shifting After Dorsal Decompression and Instrumentation
Source: J Clin Med. 2025 Jun 17;14(12):4319. doi: 10.3390/jcm14124319 (PMC12194487; doi:10.3390/jcm14124319)
Supplement: Supplementary file 1 [file jcm-14-04319-s001.zip › jcm-3675197-supplementary.xlsx]

## Sheet: Tabelle1
Pat. No	Age	ASA	sex	height	weight	BMI	preoperative JOA	gait	dysasthesia	pain	fine motor skills	bladder and bowel dysfunction	paresis	neurologic diseases	previos surgery	Bone disease	K-line	C1/2	C2/3	C3/4	C4/5	C5/6	C6/7	C7/Th1	Number of narrowed segmentes	stenose form	C2/7°	instability	No levels decompressed	No levels instrumented	complications	C5-Palsy	JOA at discharge	improvement at discharge	C2/7° postop	MRI after surgery	Shifting mm	JOA at 3-months follow-up	Clinical improvement	Residual complaints	MRI	Shifting mm	JOA at 12-months-follow-up	Clinical improvement	Residual complaints	MRI	Shifting mm
1	60	3	weiblich	1.7	60	20.7612	8.5	0	1	0	0	0	1	none	ACDF	RA	pos	0	0	0	1	1	1	0	3	c	-19	0	3	4	none	0	not specified	not specified	10	yes	3	10	4	1	no	No statement possible	nicht erschienen	No statement possible	No statement possible	no	No statement possible
2	63	3	männlich	1.91	76	20.8328	not specified	1	0	1	0	0	0	none	ACDF	RA	pos	1	0	1	0	0	0	0	2	c	6	1	1	8	none	0	not specified	not specified	7	no	No statement possible	not specified	3	1	no	No statement possible	nicht erschienen	No statement possible	No statement possible	no	No statement possible
3	79	3	weiblich	1.68	81	28.699	9.5	1	1	0	0	0	1	none	ACDF	none	pos	0	0	1	1	1	1	0	4	c	-8	0	4	4	none	0	9.5	0	1	yes	5	nicht erschienen	No statement possible	No statement possible	no	No statement possible	nicht erschienen	No statement possible	No statement possible	no	No statement possible
4	56	2	männlich	1.78	90	28.4055	not specified	0	0	1	0	0	0	none	ACDF	none	pos	0	0	0	0	1	0	0	1	c	14	0	2	2	none	0	not specified	1	13	no	No statement possible	not specified	3	2	yes	4.5	17	1	2	no	No statement possible
5	66	3	weiblich	1.54	62	26.1427	not specified	1	1	1	1	0	1	none	Deko	none	pos	0	0	1	0	0	0	0	1	c	8	0	2	4	none	0	not specified	1	10	no	No statement possible	nicht erschienen	No statement possible	No statement possible	no	No statement possible	nicht erschienen	No statement possible	No statement possible	no	No statement possible
6	81	3	männlich	1.74	83	27.4145	9	1	1	0	0	0	1	none	ACDF	none	pos	0	0	1	1	0	0	0	2	c	19	1	2	5	none	0	9	0	9	yes	8	10	3	1	no	No statement possible	10	3	2	no	No statement possible
7	57	3	männlich	1.72	95	32.112	10.5	1	0	1	1	0	1	none	none	RA	pos	0	0	1	1	1	0	0	3	c	14	0	3	3	none	0	10.5	0	5	no	No statement possible	not specified	not specified	not specified	yes	5	11.5	3	3	no	No statement possible
8	85	3	weiblich	1.69	83	29.0606	15	1	1	1	1	0	0	none	none	none	pos	0	0	0	0	1	0	0	1	c	7	1	2	2	none	0	not specified	1	4	no	No statement possible	16	4	3	yes	5	not specified	not specified	2	yes	5
9	65	2	weiblich	1.7	80	27.6817	11	0	1	0	1	0	0	none	none	none	pos	0	0	0	1	0	0	0	1	c	7	0	1	1	none	0	11	0	5	yes	0	11	1	5	no	No statement possible	11	1	5	yes	0
10	85	2	männlich	1.8	80	24.6914	14	0	1	0	1	0	0	Apoplex	none	none	pos	0	0	1	0	0	0	0	1	c	8	0	1	1	none	0	not specified	not specified	7	no	No statement possible	15	4	1	yes	3	nicht erschienen	No statement possible	No statement possible	no	No statement possible
11	73	2	weiblich	1.65	61	22.4059	12	1	1	0	1	0	0	none	ACDF	none	pos	0	0	0	1	0	0	0	1	c	7	0	1	1	none	0	not specified	not specified	12	no	No statement possible	12.5	4	2	no	No statement possible	13	4	1	no	No statement possible
12	71	2	männlich	1.81	115	35.1027	12	1	0	0	1	0	0	none	none	RA	pos	0	1	0	0	1	1	0	3	c	20	1	3	2	Spondylodiszitis	0	not specified	not specified	23	yes	4	not specified	2	4	yes	4	not specified	4	3	no	No statement possible
13	55	2	weiblich	1.67	64	22.9481	15	0	1	0	0	0	0	none	none	OPLL	pos	0	0	0	1	1	1	0	3	c	15	0	3	3	none	0	15	0	23	yes	4	16	2	2	no	No statement possible	16	3	2	no	No statement possible
14	84	3	männlich	1.68	77	27.2817	12	1	1	1	0	0	0	none	none	DISH	pos	0	0	1	1	0	0	0	2	c	20	0	2	3	none	0	12	0	12	no	No statement possible	12.5	2	2	yes	4	13	2	2	no	No statement possible
15	45	3	männlich	1.74	129	42.608	16	0	1	1	0	0	0	none	none	OPLL	pos	0	0	1	1	1	1	0	4	c	23	0	4	6	none	0	16	0	9	no	No statement possible	17	3	3	yes	3	17	4	1	no	No statement possible
16	80	3	männlich	1.82	97	29.2839	10	0	1	1	1	0	0	Z.n. Apoplex	none	none	pos	0	0	1	1	0	0	0	2	c	20	0	2	3	none	0	12.5	1	16	no	No statement possible	nicht erschienen	No statement possible	No statement possible	no	No statement possible	12.5	2	2	no	No statement possible
17	69	2	weiblich	1.73	115	38.4243	11	1	0	1	0	0	1	SKS LWS, PNP	ACDF	none	pos	0	0	0	1	1	1	0	3	c	14	0	3	3	none	0	not specified	not specified	6	no	No statement possible	15.5	4	3	no	No statement possible	not specified	not specified	not specified	yes	4
18	83	2	männlich	1.78	75	23.6713	not specified	1	0	0	0	0	0	SKS LWS	none	none	pos	0	0	1	1	0	0	0	2	c	19	1	2	3	none	0	not specified	0	18	no	No statement possible	not specified	2	4	yes	7	not specified	not specified	not specified	no	No statement possible
19	76	3	weiblich	1.61	50	19.2894	not specified	1	1	0	1	0	0	SKS LWS	ACDF	none	pos	0	0	0	0	0	1	1	2	c	12	1	2	4	none	0	not specified	not specified	14	no	No statement possible	not specified	not specified	not specified	yes	8	not specified	not specified	not specified	no	No statement possible
20	47	1	weiblich	1.68	70	24.8016	16.5	0	1	0	0	0	1	none	ACDF	Klippel-Feil	pos	0	0	0	1	1	1	0	3	c	12	0	3	3	C5 Palsy	1	not specified	not specified	4	yes	3	not specified	not specified	4	no	No statement possible	not specified	4	3	yes	3
21	61	3	weiblich	1.76	95	30.6689	14.5	0	1	1	0	1	0	none	none	OPLL	pos	0	0	0	0	1	1	0	2	c	12	0	2	2	none	0	15.5	1	14	yes	5	16.5	4	3	no	No statement possible	not specified	4	3	no	No statement possible
22	76	3	männlich	1.76	108	34.8657	10.5	1	1	1	0	0	0	CTS	ACDF	none	pos	0	0	0	0	1	1	0	2	c	23	0	2	2	none	0	not specified	1	20	no	No statement possible	not specified	3	3	no	No statement possible	not specified	4	3	yes	2
23	60	2	weiblich	1.58	60	24.0346	not specified	1	1	1	1	0	0	none	none	none	pos	0	0	1	1	1	0	0	3	c	9	1	3	3	none	0	not specified	not specified	18	no	No statement possible	nicht erschienen	No statement possible	No statement possible	no	No statement possible	nicht erschienen	No statement possible	No statement possible	no	No statement possible
24	69	3	männlich	1.83	80	23.8884	not specified	1	0	1	1	1	1	SKS LWS	none	none	pos	0	1	1	0	0	0	1	3	c	23	1	5	7	none	0	not specified	0	20	no	No statement possible	nicht erschienen	No statement possible	No statement possible	no	No statement possible	nicht erschienen	No statement possible	No statement possible	no	No statement possible
25	69	2	weiblich	1.78	98	30.9304	14.5	1	1	0	0	0	0	none	none	OPLL	pos	0	0	0	0	1	0	0	1	c	18	0	1	1	none	0	not specified	not specified	15	no	No statement possible	16	4	3	no	No statement possible	16	4	3	no	No statement possible
26	54	2	weiblich	1.69	72	25.2092	13.5	0	1	1	1	0	0	none	ACDF	none	pos	0	0	0	1	1	0	0	2	c	30	0	2	2	none	0	15.5	0	13	no	No statement possible	11.5	verschlechtert	5	no	No statement possible	nicht erschienen	No statement possible	No statement possible	no	No statement possible
27	60	2	männlich	1.78	74	23.3556	15	1	1	0	1	0	0	none	none	none	pos	0	0	1	1	0	0	0	2	c	3	0	2	2	none	0	15	not specified	8	no	No statement possible	15	1	4	yes	3	15	3	3	no	No statement possible
28	86	4	weiblich	1.65	77	28.2828	9.5	1	1	0	1	0	1	none	none	none	pos	0	0	1	1	0	0	0	2	c	14	1	2	3	none	0	11.5	1	14	no	No statement possible	10.5	verschlechtert	5	no	No statement possible	nicht erschienen	No statement possible	No statement possible	no	No statement possible
29	75	3	weiblich	1.54	46	19.3962	not specified	1	1	0	1	0	0	PNP	ACDF	Klippel-Feil	pos	0	0	1	0	0	0	0	1	c	27	1	1	3	none	0	not specified	1	13	yes	3	not specified	3	2	no	No statement possible	not specified	4	3	no	No statement possible
30	79	3	weiblich	1.63	60	22.5827	16	1	0	0	0	0	0	Tremor, Schwindel	none	none	pos	0	0	0	0	1	1	0	2	c	30	1	2	2	none	0	17	1	15	no	No statement possible	17	4	1	no	No statement possible	17	4	1	no	No statement possible
31	73	3	männlich	1.65	62	22.7732	8	1	1	0	1	1	0	none	none	none	pos	0	0	1	0	1	0	0	2	c	-3	1	3	3	none	0	8	0	-3	no	No statement possible	nicht erschienen	No statement possible	No statement possible	no	No statement possible	8	1	5	yes	4
32	80	2	männlich	1.72	65	21.9713	10	1	1	0	1	0	0	CTS	none	none	pos	0	0	1	1	1	0	0	3	c	23	1	3	3	none	0	14.5	1	7	no	No statement possible	14.5	4	3	yes	2	nicht erschienen	No statement possible	No statement possible	no	No statement possible
33	77	3	männlich	1.83	92	27.4717	not specified	1	1	0	1	0	0	SKS BWS	none	none	pos	0	0	0	0	0	1	1	2	c	-8	1	2	3	none	0	not specified	not specified	0	no	No statement possible	not specified	4	2	no	No statement possible	not specified	Verschlechterung (wegen Myelopathie BWS)	4	yes	5
34	82	3	männlich	1.9	105	29.0859	12.5	1	0	0	0	0	0	SKS LWS	dSD HWS	none	pos	0	0	0	1	1	1	0	3	c	11	0	3	3	none	0	not specified	not specified	8	no	No statement possible	13.5	3	4	yes	3.5	13.5	1	5	no	No statement possible
35	87	2	weiblich	1.6	80	31.25	not specified	1	1	0	1	1	1	none	ACDF	none	pos	0	0	1	1	1	1	1	1	c	8	1	1	2	none	0	7	1	7	no	No statement possible	not specified	2	4	no	No statement possible	not specified	2	4	yes	3
36	60	3	männlich	1.79	80	24.968	8.5	1	1	1	1	0	0	Parkinson	none	none	pos	0	0	1	1	1	0	0	3	c	18	1	3	3	none	0	not specified	1	4	no	No statement possible	8.5	idem	5	yes	4	8.5	1	5	no	No statement possible
37	80	2	weiblich	1.62	63	24.0055	11.5	1	1	0	1	0	0	none	none	none	pos	0	0	0	1	1	1	0	3	c	34	1	3	3	none	0	14	1	30	no	No statement possible	not specified	4	3	yes	3	not specified	4	3	no	No statement possible
38	65	1	weiblich	1.62	57	21.7193	13.5	1	0	0	1	0	1	none	none	none	pos	0	0	0	1	1	1	0	3	c	0	0	3	3	none	0	not specified	1	3	no	No statement possible	not specified	4	3	no	No statement possible	14.5	4	3	no	No statement possible
39	79	3	weiblich	1.6	70	27.3437	8.5	1	0	0	1	0	0	none	ACDF	none	pos	0	0	0	1	0	0	0	1	c	10	1	1	1	none	0	not specified	1	12	no	No statement possible	not specified	2	4	no	No statement possible	not specified	verschlechterung	4	yes	4
40	67	3	männlich	1.76	80	25.8264	not specified	0	1	0	0	0	1	none	none	none	pos	0	0	0	1	1	1	0	3	c	11	0	1	3	none	0	not specified	0	4	no	No statement possible	not specified	2	4	no	No statement possible	not specified	2	4	yes	3
41	69	2	weiblich	1.66	90	32.6608	5.5	1	1	0	1	0	1	none	none	none	pos	0	0	0	0	1	1	0	2	c	11	0	2	3	none	0	not specified	1	9	yes	3	12.5	4	3	no	No statement possible	12.5	4	3	no	No statement possible
42	78	3	weiblich	1.65	83	30.4867	8.5	1	1	0	1	0	1	PNP	ACDF	none	pos	0	0	0	1	0	0	0	1	c	3	1	2	5	none	0	not specified	1	15	yes	3	not specified	2	3	no	No statement possible	nicht erschienen	No statement possible	No statement possible	no	No statement possible
43	59	3	weiblich	1.69	74	25.9095	13.5	1	1	0	0	0	0	none	none	none	neg	0	1	1	0	0	0	0	2	c	-31	1	2	2	none	0	not specified	not specified	-26	yes	5	14.5	3	3	no	No statement possible	16	4	3	yes	6
44	53	2	männlich	1.71	95	32.4886	14.5	1	1	0	1	0	0	none	none	none	pos	0	0	1	1	1	1	0	4	v	3	0	4	3	none	0	not specified	not specified	0	no	No statement possible	not specified	verbessert	4	no	No statement possible	not specified	2	4	no	No statement possible
45	75	3	männlich	1.72	72	24.3375	9.5	1	1	0	1	0	0	CTS	none	none	pos	0	0	1	1	1	1	0	4	c	15	1	4	4	none	0	10.5	1	1	yes	7	nicht erschienen	No statement possible	No statement possible	no	No statement possible	nicht erschienen	No statement possible	No statement possible	no	No statement possible
46	76	2	männlich	1.78	72	22.7244	11.5	1	1	0	1	0	0	Mengiom	ACDF	none	pos	0	0	0	1	0	0	0	1	c	45	1	1	2	none	0	14	1	25	no	No statement possible	14	3	3	no	No statement possible	14	3	3	yes	4
47	64	2	männlich	1.85	82	23.9591	not specified	1	0	0	1	0	1	none	none	none	pos	0	0	1	1	0	0	0	2	c	4	0	2	2	Serom	0	11.5	not specified	4	yes	0.5	not specified	4	4	yes	3	not specified	not specified	not specified	no	No statement possible
48	81	2	weiblich	1.72	57	19.2672	11	1	1	0	0	0	0	none	dSD HWS	none	pos	0	0	1	1	0	0	0	2	c	7	0	4	4	Wundheilungsstörung	0	12	1	5	no	No statement possible	12	4	3	no	No statement possible	nicht erschienen	No statement possible	No statement possible	no	No statement possible
49	78	2	männlich	1.6	64	25	11.5	1	0	0	1	0	0	CTS	none	none	pos	0	0	1	0	1	1	0	3	c	30	0	3	4	none	0	12	1	14	yes	3	12.5	3	3	yes	3	13.5	4	3	no	No statement possible
50	74	3	weiblich	1.56	65	26.7094	15	1	0	0	0	0	0	SKS LWS	none	none	pos	0	0	1	1	1	0	0	3	c	0	0	3	3	none	0	16	1	16	no	No statement possible	not specified	4	3	no	No statement possible	not specified	4	3	no	No statement possible
51	79	3	männlich	1.85	85	24.8356	14	1	1	0	0	0	0	SKS LWS	none	none	pos	0	0	0	1	0	0	0	1	c	19	1	1	1	C5 Palsy	1	not specified	not specified	28	yes	2	not specified	idem	5	no	No statement possible	not specified	3 (nach OP LWS)	3	no	No statement possible
52	62	2	weiblich	1.56	60	24.6548	13	1	0	0	0	0	0	none	none	none	pos	0	0	0	0	1	1	0	2	c	-3	0	2	2	none	0	not specified	1	2	no	No statement possible	not specified	3	5	yes	2.5	not specified	4	3	no	No statement possible
53	55	3	weiblich	1.65	120	44.0771	15.5	1	0	0	1	0	0	CTS	ACDF	OPLL	neg	0	0	0	0	1	0	0	1	v	6	0	2	2	Plexusschaden	0	15.5	0	2	yes	0	15.5	1	5	no	No statement possible	not specified	2	5	yes	0
54	66	3	männlich	1.6	78	30.4687	11.5	1	1	0	1	0	0	SKS LWS	none	none	pos	0	0	1	1	1	1	0	4	c	7	0	4	4	none	0	15	1	-4	no	No statement possible	15.5	4	3	no	No statement possible	15.5	4	3	no	No statement possible
55	72	2	männlich	1.82	79	23.8498	14	0	1	0	0	0	0	PNP	none	none	pos	0	0	0	0	1	1	0	2	c	31	0	2	2	none	0	16	1	19	yes	2	17	4	1	no	No statement possible	15.5	leicht verschlechtert (aufgrund PNP)	3	no	No statement possible
56	65	2	männlich	1.73	95	31.7418	13.5	1	1	0	0	0	0	PNP	none	none	pos	0	0	1	0	0	0	0	1	c	25	1	1	1	none	0	14	1	-3	no	No statement possible	14	2	5	yes	1	14	2	4	no	No statement possible
57	56	2	männlich	1.78	76	23.9869	16	0	0	0	1	0	0	none	none	none	pos	0	0	0	0	1	1	0	2	c	-13	0	2	2	none	0	17	1	-11	yes	1.5	nicht erschienen	No statement possible	No statement possible	no	No statement possible	nicht erschienen	No statement possible	No statement possible	no	No statement possible
58	66	2	männlich	1.73	72	24.0569	14.5	1	1	1	0	0	0	none	none	Klippel-Feil	pos	0	0	1	1	1	1	0	4	c	5	1	4	4	none	0	not specified	0	4	yes	0	15	3	4	no	No statement possible	15	1	4	yes	1
59	75	3	männlich	1.85	94	27.4653	10	1	1	1	1	0	1	SKS LWS, PNP	dSD HWS	none	pos	0	1	0	0	0	0	0	1	c	-3	1	3	1	none	0	14	1	1	no	No statement possible	10.5	2	5	yes	2	10.5	1	5	no	No statement possible
60	64	3	männlich	1.82	108	32.6048	16.5	0	1	0	0	0	0	none	ACDF	Klippel-Feil	pos	0	0	1	0	1	0	0	2	c	6	0	3	4	Apoplex	0	not specified	0	15	no	No statement possible	not specified	2	3	no	No statement possible	not specified	2	3	no	No statement possible
61	68	3	weiblich	1.65	101	37.0983	15	0	1	1	0	0	0	CTS, SKS LWS	none	none	pos	0	0	1	1	0	0	0	2	c	2	0	2	2	none	0	not specified	not specified	-11	no	No statement possible	not specified	2	4	yes	1.5	15	1	5	no	No statement possible
62	69	2	weiblich	1.71	64	21.8871	14	0	1	0	1	0	0	none	none	none	pos	0	0	0	0	1	1	0	2	c	-8	1	2	2	none	0	not specified	1	7	no	No statement possible	15	3	3	yes	3	15.5	3	2	yes	4
63	64	3	weiblich	1.68	65	23.03	not specified	1	1	1	1	1	1	none	none	RA	neg	0	1	1	1	1	1	0	5	c	-13	1	5	5	none	0	not specified	1	0	no	No statement possible	not specified	4	3	no	No statement possible	not specified	4	3	no	No statement possible
64	64	3	weiblich	1.6	60	23.4375	10	1	1	0	1	0	1	none	dSD HWS	none	pos	0	0	0	0	0	1	0	1	c	13	0	8	8	none	0	13	1	24	no	No statement possible	not specified	4	3	no	No statement possible	not specified	4	2	no	No statement possible
65	66	3	männlich	1.8	80	24.6914	15	1	1	0	1	0	0	none	none	none	pos	0	0	1	0	1	1	0	3	c	23	0	3	3	none	0	16	1	2.5	no	No statement possible	16.5	2	3	yes	3	16.5	3	3	no	No statement possible
66	62	3	männlich	1.72	85	28.7317	14	1	1	1	0	0	0	none	none	none	pos	0	0	0	0	0	1	0	1	c	21	0	1	3	none	0	14.5	1	3	no	No statement possible	14.5	2	4	no	No statement possible	not specified	2	4	yes	3
67	76	2	weiblich	1.65	70	25.7117	13.5	1	1	1	1	0	0	none	none	none	pos	0	0	0	0	1	1	0	2	c	5	0	2	3	none	0	17	1	10	no	No statement possible	17	4	1	yes	4	17	4	1	no	No statement possible
68	85	2	männlich	1.68	70	24.8016	9	1	0	0	0	1	0	Restless legs	none	none	pos	0	0	0	1	1	0	0	2	c	17	0	2	2	none	0	14	1	12	no	No statement possible	not specified	3	4	yes	3	offen	offen	offen	yes	3.5
69	81	3	männlich	1.7	68	23.5294	12	1	1	1	1	0	0	Z.n. TIA	none	none	pos	0	0	1	0	0	0	0	1	c	21	1	2	2	none	0	not specified	not specified	12	no	No statement possible	14.5	4	3	no	No statement possible	nicht erschienen	No statement possible	No statement possible	no	No statement possible
70	81	3	männlich	1.78	82	25.8806	11.5	1	1	1	0	0	1	SKS LWS	none	none	pos	0	0	1	1	0	0	0	2	c	9	1	2	2	none	0	11.5	0	12	no	No statement possible	not specified	4	4	no	No statement possible	not specified	4	3	no	No statement possible
71	68	2	weiblich	1.51	59	25.8761	15	0	1	0	1	0	0	none	none	RA	pos	0	0	1	0	1	0	0	2	c	-14	1	4	7	none	0	not specified	1	-5	no	No statement possible	15.5	2	3	no	No statement possible	not specified	not specified	not specified	no	No statement possible
72	70	3	weiblich	1.56	34	13.9711	14	1	0	0	0	0	0	Enzephalopathie	none	RA	pos	0	0	0	1	1	1	0	3	c	12	0	3	3	none	0	not specified	0	-4	no	No statement possible	not specified	2	4	no	No statement possible	nicht erschienen	No statement possible	No statement possible	no	No statement possible
73	80	3	weiblich	1.7	71	24.5675	15	0	1	1	1	0	0	none	none	none	neg	0	0	0	1	1	1	0	3	c	-1	1	3	4	none	0	not specified	not specified	-7	no	No statement possible	not specified	4	1	no	No statement possible	not specified	4	1	no	No statement possible
74	77	2	männlich	1.78	65	20.5151	13	1	1	0	0	0	0	none	ACDF	none	pos	0	0	0	0	1	0	0	1	d	20	0	1	1	none	0	13.5	1	19	no	No statement possible	nicht erschienen	No statement possible	No statement possible	no	No statement possible	nicht erschienen	No statement possible	No statement possible	No statement possible	No statement possible
75	48	2	weiblich	1.68	69	24.4473	12.5	1	1	1	1	0	0	none	ACDF	none	pos	0	0	1	0	0	0	1	2	c	8	0	2	5	Tripezsschwäche	0	not specified	0	12	yes	2	not specified	2	3	no	No statement possible	nicht erschienen	No statement possible	No statement possible	No statement possible	No statement possible
76	71	3	weiblich	1.75	65	21.2245	13.5	1	1	1	1	0	0	PNP	none	RA	pos	0	0	0	1	0	0	0	1	c	-10	1	1	7	none	0	15.5	1	-25	no	No statement possible	not specified	4	3	no	No statement possible	nicht erschienen	No statement possible	No statement possible	No statement possible	No statement possible
77	86	3	männlich	1.8	78	24.0741	12.5	1	1	0	1	0	0	PNP, Z.n. Radikulitis	ACDF	RA, Bechterew	pos	0	0	0	1	0	0	0	1	c	21	0	1	3	Radikulopathie	0	not specified	1	21	yes	2	not specified	2	5	no	No statement possible	nicht erschienen	No statement possible	No statement possible	No statement possible	No statement possible
78	82	3	weiblich	1.6	67	26.1719	10.5	1	1	1	1	0	0	none	none	none	neg	0	0	0	1	1	1	0	3	c	4	1	3	3	none	0	not specified	1	-3	yes	1.5	11	3	4	no	No statement possible	11	2	4	no	No statement possible
79	73	2	männlich	1.72	78	26.3656	13	1	1	1	0	0	0	SKS LWS	none	none	pos	0	0	0	1	1	0	0	2	c	-12	1	2	3	none	0	not specified	not specified	-11	no	No statement possible	not specified	3	3	no	No statement possible	11	4	1	no	No statement possible
80	83	2	weiblich	1.77	63	20.1092	10.5	1	0	0	1	0	0	PNP	none	RA	neg	1	0	0	0	0	0	0	2	c	-1	1	2	12	Wundheilungsstörung	0	not specified	not specified	-20	no	No statement possible	11	2	4	yes	1	offen	offen	offen	offen	offen
81	77	3	männlich	1.8	83	25.6173	14	1	0	0	1	0	0	none	none	none	pos	0	0	1	1	1	1	0	4	c	12	0	4	3	none	0	not specified	0	2	no	No statement possible	14	1	5	yes	2.5	offen	offen	offen	offen	offen
82	76	2	männlich	1.76	77	24.858	13	1	0	0	0	0	0	none	dSD HWS	none	pos	0	1	0	0	0	0	0	1	c	15	1	1	1	none	0	not specified	not specified	15	no	No statement possible	15	3	3	yes	4	offen	offen	offen	offen	offen
83	74	3	weiblich	1.68	63	22.3214	11.5	1	1	0	0	0	0	none	none	none	pos	0	0	0	1	0	0	0	1	c	-7	0	1	3	none	0	12.5	1	-3	no	No statement possible	13	4	3	no	No statement possible	offen	offen	offen	offen	offen
84	80	2	männlich	1.79	65	20.2865	14	1	1	0	1	0	1	none	none	RA	neg	0	0	0	0	0	0	1	1	c	15	0	1	2	none	0	14	1	12	no	No statement possible	16	3	3	no	No statement possible	offen	offen	offen	offen	offen
85	76	2	männlich	1.68	65	23.03	14	1	1	1	1	0	0	none	none	none	pos	0	0	0	1	1	1	0	3	c	10	0	3	3	none	0	14	0	12	no	No statement possible	14	1	5	no	No statement possible	offen	offen	offen	offen	offen
86	61	3	männlich	1.83	77	22.9926	13	1	1	0	1	0	0	none	none	none	pos	0	0	0	1	0	0	0	1	c	12	1	1	2	none	0	14	1	7	no	No statement possible	15	4	3	yes	2	offen	offen	offen	offen	offen
87	61	3	männlich	1.83	130	38.8187	16	0	1	0	0	0	0	none	none	none	pos	0	0	0	0	1	1	0	2	c	26	0	2	2	none	0	not specified	1	7	no	No statement possible	17	4	3	no	No statement possible	offen	offen	offen	offen	offen
88	56	2	männlich	1.78	106	33.4554	11.5	1	1	1	1	0	0	none	none	none	pos	0	0	0	1	1	0	0	2	c	37	0	3	3	none	0	not specified	1	4	yes	1.5	not specified	4	3	no	No statement possible	offen	offen	offen	offen	offen
89	67	2	weiblich	1.62	130	49.5351	9.5	1	1	1	1	0	0	CTS	none	none	pos	0	0	1	1	1	0	0	3	c	-3	0	3	3	Fasziendehiszenz, Exazerbation CTS	0	not specified	0	-14	yes	1	9.5	1	5	no	No statement possible	offen	offen	offen	offen	offen
90	72	3	männlich	1.75	97	31.6735	not specified	0	0	0	0	0	1	none	ACDF	none	pos	0	0	1	1	1	1	0	4	c	-1	0	4	4	C5 Palsy	1	not specified	0	3	yes	4	not specified	3	4	no	No statement possible	offen	offen	offen	offen	offen
91	77	2	männlich	1.76	75	24.2123	13	1	0	0	0	0	0	PNP, Z.n. ICB	none	none	pos	0	0	0	1	1	1	0	3	c	29	0	3	3	none	0	not specified	not specified	11	no	No statement possible	15.5	3	3	yes	3.3	offen	offen	offen	offen	offen
92	77	2	weiblich	1.52	50	21.6413	15	0	1	1	0	0	0	none	none	none	pos	0	0	0	1	1	0	0	2	c	18	0	2	2	none	0	not specified	0	3	no	No statement possible	15.5	4	3	yes	0	offen	offen	offen	offen	offen
93	67	3	männlich	1.6	53	20.7031	not specified	0	0	0	1	0	1	SKS LWS	none	none	pos	0	0	1	1	1	1	0	4	c	-10	1	3	7	none	0	not specified	0	-16	yes	3	offen	offen	offen	offen	offen	offen	offen	offen	offen	offen
94	58	2	weiblich	1.6	74	28.9062	13	1	1	0	1	0	0	CTS	none	none	neg	0	0	1	1	0	0	0	2	c	-11	1	3	8	none	0	13.5	1	2	no	No statement possible	offen	offen	offen	offen	offen	offen	offen	offen	offen	offen
95	74	3	männlich	1.72	62	20.9573	15	1	0	1	0	0	0	none	none	none	pos	0	0	1	1	1	0	0	3	c	23	0	3	3	none	0	not specified	1	8	no	No statement possible	offen	offen	offen	offen	offen	offen	offen	offen	offen	offen
